# Supplementary material for: Network evolution model for supply chain with manufactures as the core
Source: PLoS One. 2018 Jan 25;13(1):e0191180. doi: 10.1371/journal.pone.0191180 (PMC5784947; doi:10.1371/journal.pone.0191180)
Supplement: S2 File — (XLS) [file pone.0191180.s002.xls]

## Sheet: Introduction
This Excel workbook contains the data set that accompanies the paper
"Real-World Multi-Echelon Supply Chains Used for Inventory Optimization" by Sean P. Willems
published in Manufacturing & Service Operations Management Volume 10 Number 1 Winter 2008 pages 19-23.
The data described in this paper are publicly available at the journal's web site http://msom.pubs.informs.org/ecompanion.html
The data are open to all researchers as long as the researcher is willing to cite the published M&SOM paper as the source.
The workbook consists of the following worksheets:
	The Summary Tables worksheet provides summary data for the supply chains that comprise the data set.
	Each of the 38 supply chains are defined by three spreadsheets.
		1. The _F worksheet shows a picture of the supply chain (i.e., 01_F)
		2. The _SD worksheet contains the stage data for the supply chain (i.e., 01_SD)
		3. The _LL worksheet lists the arcs present in the supply chain (i.e., 01_LL)

## Sheet: Summary Tables
These tables provide summary statistics for the 38 supply chains that comprise the data set.
	Chain Name			Company Identifier		SIC Code		SIC Description
	1			1		2869		Industrial Organic Chemicals, Not Elsewhere Classified
	2			2		3674		Semiconductors and Related Devices
	3			3		3577		Computer Peripheral Equipment, Not Elsewhere Classified
	4			4		3944		Games, Toys, and Children's Vehicles, Except Dolls and Bicycles
	5			5		2099		Food Preparations, Not Elsewhere Classified
	6			6		3421		Cutlery
	7			7		3531		Construction Machinery and Equipment
	8			8		3845		Electromedical and Electrotherapeutic Apparatus
	9			9		2043		Cereal Breakfast Foods
	10			10		5064		Electrical Appliances, Television and Radio Sets
	11			7		3531		Construction Machinery and Equipment
	12			9		2043		Cereal Breakfast Foods
	13			3		3674		Semiconductors and Related Devices
	14			11		4731		Arrangement of Transportation of Freight and Cargo
	15			12		2841		Soap and Other Detergents, Except Specialty Cleaners
	16			8		3845		Electromedical and Electrotherapeutic Apparatus
	17			13		3577		Computer Peripheral Equipment, Not Elsewhere Classified
	18			14		3577		Computer Peripheral Equipment, Not Elsewhere Classified
	19			13		3577		Computer Peripheral Equipment, Not Elsewhere Classified
	20			15		3577		Computer Peripheral Equipment, Not Elsewhere Classified
	21			16		2844		Perfumes, Cosmetics, and Other Toilet Preparations
	22			17		2834		Pharmaceutical Preparations
	23			18		2851		Paints, Varnishes, Lacquers, Enamels, and Allied Products
	24			19		3546		Power-Driven Handtools
	25			20		3523		Farm Machinery and Equipment
	26			21		3724		Aircraft Engines and Engine Parts
	27			22		3845		Electromedical and Electrotherapeutic Apparatus
	28			23		3572		Computer Storage Devices
	29			24		3692		Primary Batteries, Dry and Wet
	30			25		4731		Arrangement of Transportation of Freight and Cargo
	31			20		3523		Farm Machinery and Equipment
	32			16		2844		Perfumes, Cosmetics, and Other Toilet Preparations
	33			12		2844		Perfumes, Cosmetics, and Other Toilet Preparations
	34			26		3661		Telephone and Telegraph Apparatus
	35			22		3845		Electromedical and Electrotherapeutic Apparatus
	36			27		3523		Farm Machinery and Equipment
	37			28		2869		Industrial Organic Chemicals, Not Elsewhere Classified
	38			29		3724		Aircraft Engines and Engine Parts
	Table 1: General Classification of the Data Set
	Classification label				Activity
	Dist_				a stage that distributes an item
	Manuf_				a stage that manufactures or assembles an item
	Part_				a stage that procures an item
	Retail_				a stage that acts as a demand origination point
	Trans_				a stage that tranports an item between stages
	Table 2: Classifications used to label every stage in the chains
	Chain Name			Dist_		Manuf_		Part_		Retail_		Trans_		Total # Stages			Total # Arcs
	1			0		2		3		3		0		8			10
	2			0		5		0		4		4		13			13
	3			4		4		5		0		4		17			18
	4			11		7		4		0		0		22			39
	5			1		5		13		8		0		27			31
	6			12		10		0		0		6		28			28
	7			0		6		13		6		13		38			78
	8			10		4		12		2		12		40			48
	9			26		4		16		3		0		49			52
	10			0		13		45		0		0		58			176
	11			0		6		13		18		31		68			108
	12			51		9		23		0		5		88			107
	13			0		108		0		0		0		108			452
	14			5		9		0		66		36		116			119
	15			28		28		21		56		0		133			164
	16			84		53		8		0		0		145			224
	17			93		32		21		5		1		152			211
	18			31		24		49		28		22		154			224
	19			15		56		43		0		42		156			263
	20			0		44		74		2		36		156			169
	21			17		59		76		34		0		186			359
	22			3		123		0		123		4		253			253
	23			0		48		198		25		0		271			524
	24			77		48		209		0		0		334			1245
	25			31		142		94		142		0		409			853
	26			0		65		401		2		0		468			605
	27			12		38		420		12		0		482			941
	28			0		93		398		82		4		577			2262
	29			0		70		128		365		54		617			753
	30			48		175		1		220		182		626			632
	31			30		30		76		570		0		706			908
	32			222		222		289		0		111		844			1685
	33			522		81		81		0		292		976			1009
	34			0		58		1148		0		0		1206			4063
	35			36		687		619		0		44		1386			1857
	36			19		672		173		587		0		1451			4812
	37			36		87		274		523		559		1479			2069
	38			0		87		820		559		559		2025			16225
	Table 3: Number of classified stages per chain
	Data field				Applicable stages				Description
	stageCost				all stages				Direct cost added at the stage
	stageTime				all stages				Average processing time at the stage
	stDevStageTime				all stages				Standard deviation of processing time at the stage
	avgDemand				only demand stages				Daily demand rate
	stdDevDemand				only demand stages				Daily standard deviation of demand
	serviceLevel				only demand stages				Percentage of orders stage plans to satisfy
	maxServiceTime				only demand stages				Maximum time the customer is willing to wait
	relDepth				all stages				Relative depth of node to network root
	stageClassification				all stages				Classification stage belongs to
	xPosition				all stages				Horizontal distance from (0,0) picture position
	yPosition				all stages				Vertical distance from (0,0) picture position
	Table 4: Stage data
	Chain Name			Average Supply Chain Length				Maximum Supply Chain Length				# Normally Distributed Stage Times					# Discrete Stage Times
	1			38				38				-					1
	2			64				64				-					-
	3			77.04				79.8				-					8
	4			193.42				204				-					-
	5			45.28				47.35				7					9
	6			88.35				96				16					-
	7			81.14				85				38					-
	8			91.04				91.04				-					-
	9			44.32				47.38				9					2
	10			116.97				162				21					-
	11			55.89				60				39					6
	12			105.03				108.6				16					12
	13			24.09				26				-					-
	14			90.12				131.63				36					-
	15			21.72				26				77					-
	16			150.05				163				106					-
	17			48.79				57				-					-
	18			76.19				100				-					-
	19			117.08				125				-					-
	20			129.07				160.9				-					63
	21			86.93				96				101					-
	22			524.25				691				245					-
	23			52.66				77				-					-
	24			64.58				68.53				-					207
	25			61.29				82				-					-
	26			315.33				394.07				-					-
	27			88.39				105				-					406
	28			114.3				123				1					-
	29			24.13				43				431					-
	30			19.18				71.05				188					-
	31			16.37				17.92				643					-
	32			63.37				112.2				511					111
	33			46.76				72.36				128					182
	34			68.13				89				-					-
	35			49.95				81				-					-
	36			31.79				49.55				-					1451
	37			20.65				27.85				559					-
	38			21.47				26.03				1379					-
	Table 5: Stage time metrics for each chain
	Chain Name			Dist_		Manuf_		Part_		Retail_		Trans_		Average Cost of Goods Sold Per Unit
	1			-		0.594629		0.405371		-		-		71.88
	2			-		0.995576		-		-		0.00442407		136.07
	3			0.067051		0.0818935		0.850544		-		0.000511342		3820
	4			0.0410148		0.0415169		0.917468		-		-		212.67
	5			0.159741		0.027658		0.752915		0.0596857		-		31.46
	6			0.0620384		0.870881		-		-		0.0670803		3.42
	7			-		0.127804		0.854694		0.00558665		0.0119152		150816
	8			0.00927743		0.0888812		0.870861		-		0.03098		120.72
	9			0.0321959		0.0602523		0.907552		-		-		22.84
	10			-		0.284109		0.715891		-		-		5477
	11			-		0.12965		0.855083		-		0.0152669		142853
	12			0.0665215		0.0616213		0.244233		-		0.627625		29.61
	13			-		1		-		-		-		134.5
	14			0.51		0.446		-		0.000625031		0.043		18.11
	15			0.0326523		0.510871		0.456477		-		-		9.17
	16			0.00577797		0.44602		0.548202		-		-		342.88
	17			0.106229		0.133165		0.690317		0.032541		0.0377478		33.16
	18			0.0638864		0.0618815		0.847839		0.00465129		0.0217414		91.68
	19			0.000679171		0.407831		0.59149		-		-		135.4
	20			-		0.284537		0.555896		0.00291992		0.156647		448.02
	21			0.0127973		0.119527		0.867675		-		-		17.81
	22			0.0187076		0.97981		-		-		0.00148253		3.23
	23			-		0.312191		0.687809		-		-		110.54
	24			0.000323163		0.00895316		0.990724		-		-		949.26
	25			0.0030892		0.0600883		0.936642		0.000180539		-		2319
	26			-		0.140763		0.833716		0.0255211		-		11681.1
	27			0.0103023		0.15981		0.829888		-		-		72.8
	28			-		0.360199		0.636052		0.00147931		0.00227033		149.71
	29			-		0.520409		0.41253		0.0219203		0.045141		8.17
	30			0.641638		0.0611659		0.233004		-		0.0641927		6.73
	31			0.0754165		0.000867851		0.885277		0.0384383		-		9609
	32			0.097619		0.198628		0.703753		-		-		3.12
	33			0.0175857		0.599726		0.318856		-		0.0638329		6.29
	34			0.00386899		0.050772		0.945359		-		-		130.79
	35			-		0.35898		0.634514		-		0.00650618		6.54
	36			-		0.306781		0.685116		0.00810325		-		422.44
	37			-		0.1888		0.783491		0.0277085		-		231.75
	38			-		0.12817		0.849457		0.0208582		0.00151494		292.52
	Table 6: Cost metrics for each chain
	Chain Name			0	1	2	3	4	5	6	7	8	9
	1			3	2	3	-	-	-	-	-	-	-
	2			4	4	4	1	-	-	-	-	-	-
	3			3	3	4	3	4	-	-	-	-	-
	4			4	7	7	4	-	-	-	-	-	-
	5			8	4	8	1	6	-	-	-	-	-
	6			12	4	6	6	-	-	-	-	-	-
	7			6	6	13	13	-	-	-	-	-	-
	8			2	2	2	2	2	12	10	8	-	-
	9			26	3	11	3	6	-	-	-	-	-
	10			13	45	-	-	-	-	-	-	-	-
	11			18	18	6	13	13	-	-	-	-	-
	12			51	7	19	5	6	-	-	-	-	-
	13			10	98	-	-	-	-	-	-	-	-
	14			36	45	30	5	-	-	-	-	-	-
	15			28	56	28	21	-	-	-	-	-	-
	16			24	48	12	12	16	28	5	-	-	-
	17			93	33	12	4	10	-	-	-	-	-
	18			3	3	28	28	24	59	8	1	-	-
	19			15	5	53	41	20	15	5	1	1	-
	20			2	6	2	58	49	19	13	3	2	2
	21			34	17	17	48	52	12	6	-	-	-
	22			24	24	86	99	14	3	1	1	1	-
	23			25	64	182	-	-	-	-	-	-	-
	24			42	35	17	157	60	23	-	-	-	-
	25			173	142	94	-	-	-	-	-	-	-
	26			2	86	264	82	24	10	-	-	-	-
	27			12	12	67	382	9	-	-	-	-	-
	28			67	45	53	397	2	6	5	2	-	-
	29			365	54	103	16	79	-	-	-	-	-
	30			175	175	227	48	1	-	-	-	-	-
	31			570	30	30	76	-	-	-	-	-	-
	32			222	111	371	111	29	-	-	-	-	-
	33			20	25	312	190	190	38	120	81	-	-
	34			53	972	181	-	-	-	-	-	-	-
	35			36	36	44	44	613	613	-	-	-	-
	36			19	672	587	173	-	-	-	-	-	-
	37			559	559	87	274	-	-	-	-	-	-
	38			559	559	87	820	-	-	-	-	-	-
	Table 7: Number of stages with specific node depth per chain
	1			Part -> Manuf -> Retail
	2			Manuf -> Trans -> Manuf -> Retail
	3			Part -> Manuf -> Trans -> Manuf -> Dist
				Part -> Trans -> Manuf -> Dist
				Part -> Manuf -> Trans -> Dist
	4			Part -> Manuf -> Dist -> Dist
				Part -> Manuf -> Dist
	5			Part -> Manuf -> Dist -> Manuf -> Retail
				Part -> Manuf -> Retail
	6			Manuf -> Trans -> Manuf -> Dist
	7			Part -> Trans -> Manuf -> Retail
	8			Part -> Manuf -> Trans -> Manuf -> Dist -> Retail
				Part -> Trans -> Manuf -> Trans -> Manuf -> Dist -> Retail
				Part -> Trans -> Dist -> Manuf -> Trans -> Manuf -> Dist -> Retail
	9			Part -> Manuf -> Trans -> Manuf -> Dist
				Part -> Trans -> Manuf -> Dist
				Part -> Manuf -> Dist
	10			Part -> Manuf
	11			Part -> Trans -> Manuf -> Trans -> Retail
	12			Part -> Manuf -> Trans -> Manuf -> Dist
				Part -> Trans -> Manuf -> Dist
				Part -> Manuf -> Dist
	13			Manuf -> Manuf
	14			Dist -> Retail
				Dist -> Manuf -> Retail
				Dist -> Manuf -> Trans -> Retail
	15			Part -> Manuf -> Dist -> Retail
				Part -> Manuf -> Retail
	16			Part -> Manuf -> Manuf -> Manuf -> Dist -> Dist -> Dist
				Manuf -> Manuf -> Dist -> Dist -> Dist
				Part -> Manuf -> Dist -> Dist -> Dist
				Part -> Manuf -> Manuf -> Manuf -> Dist -> Dist
				Manuf -> Manuf -> Dist -> Dist
				Part -> Manuf -> Dist -> Dist
	17			Part -> Retail
				Part -> Manuf -> Trans -> Retail
				Part -> Manuf -> Trans -> Manuf -> Dist
				Part -> Retail
				Part -> Manuf -> Dist
	18			Part -> Trans -> Trans -> Manuf -> Dist -> Trans -> Dist -> Retail
				Part -> Trans -> Trans -> Manuf -> Dist -> Retail
				Part -> Trans -> Manuf -> Dist -> Trans -> Dist -> Retail
				Part -> Trans -> Manuf -> Dist -> Retail
				Part -> Manuf -> Dist -> Trans -> Dist -> Retail
				Part -> Manuf -> Dist -> Retail
	19			Part -> Manuf -> Trans -> Manuf -> Manuf -> Manuf -> Trans -> Manuf -> Dist
				Part -> Manuf -> Trans -> Manuf -> Manuf -> Trans -> Manuf -> Dist
				Part -> Manuf -> Manuf -> Manuf -> Trans -> Manuf -> Dist
				Part -> Manuf -> Manuf -> Trans -> Manuf -> Dist
				Part -> Manuf -> Trans -> Manuf -> Manuf -> Dist
				Part -> Manuf -> Trans -> Manuf -> Dist
				Part -> Trans -> Manuf -> Dist
				Part -> Trans -> Manuf -> Trans -> Manuf -> Dist
				Part -> Manuf -> Manuf -> Dist
				Part -> Manuf -> Dist
	20			Part > Manuf -> Manuf -> Manuf -> Manuf -> Trans -> Manuf -> Manuf -> Trans -> Retail
				Part -> Manuf -> Manuf -> Trans -> Manuf -> Manuf -> Trans -> Retail
				Part -> Manuf -> Manuf -> Trans -> Manuf -> Manuf -> Trans -> Retail
				Part -> Trans -> Manuf -> Manuf -> Manuf -> Trans -> Retail
				Part -> Manuf -> Trans -> Manuf -> Manuf -> Trans -> Retail
				Part -> Manuf -> Manuf -> Manuf -> Trans -> Retail
				Part -> Trans -> Manuf -> Trans -> Retail
				Part -> Manuf -> Trans -> Retail
	21			Part -> Manuf -> Manuf -> Dist -> Retail
				Part -> Manuf -> Dist -> Retail
				Part -> Manuf -> Manuf -> Manuf -> Dist -> Retail
				Part -> Manuf -> Manuf -> Manuf -> Manuf -> Dist -> Retail
	22			Manuf -> Manuf -> Dist -> Dist -> Manuf -> Trans -> Trans -> Manuf -> Retail
				Manuf -> Manuf -> Dist -> Dist -> Manuf -> Retail
				Manuf -> Manuf -> Dist -> Retail
				Manuf -> Manuf -> Dist -> Dist -> Manuf -> Manuf -> Retail
				Manuf -> Manuf -> Dist -> Dist -> Manuf -> Retail
	23			Part -> Manuf -> Retail
				Part -> Retail
	24			Part -> Manuf -> Manuf -> Manuf -> Dist -> Dist
				Part -> Manuf -> Manuf -> Dist -> Dist
				Part -> Manuf -> Dist -> Dist
	25			Part -> Manuf -> Retail
				-> Dist
	26			Part -> Retail
				Part -> Manuf -> Retail
				Part -> Manuf -> Manuf -> Retail
				Part -> Manuf -> Manuf -> Manuf -> Retail
				Part -> Manuf -> Manuf -> Manuf -> Manuf -> Retail
	27			Part -> Manuf -> Manuf -> Manuf -> Dist -> Retail
				Part -> Manuf -> Manuf -> Manuf -> Dist -> Retail
				Part -> Manuf -> Manuf -> Manuf -> Dist -> Retail
	28			Part -> Manuf -> Manuf -> Retail
				Part -> Manuf -> Manuf
				Part -> Manuf -> Retail
				Part -> Manuf
				Manuf -> Manuf -> Manuf -> Retail
				Manuf -> Manuf -> Manuf
				Part -> Manuf -> Trans -> Manuf -> Manuf -> Manuf -> Manuf -> Retail
				Part -> Manuf -> Trans -> Manuf -> Manuf -> Manuf -> Manuf
				Part -> Manuf -> Manuf -> Manuf -> Manuf -> Manuf -> Retail
				Part -> Manuf -> Manuf -> Manuf -> Manuf -> Manuf
				Part -> Manuf -> Retail
	29			Part -> Dist -> Trans -> Manuf -> Retail
				Part -> Dist -> Trans -> Manuf -> Retail
	30			Part -> Manuf -> Retail
				Part -> Dist -> Retail
	31			Part -> Manuf -> Dist -> Retail
	32			Part -> Dist -> Dist
				Part -> Dist -> Retail
				Manuf -> Manuf -> Dist -> Dist
				Manuf -> Manuf -> Dist -> Retail
				Part -> Manuf -> Dist -> Dist
				Part -> Manuf -> Dist -> Retail
				Part -> Manuf -> Manuf -> Dist -> Dist
				Part -> Manuf -> Manuf -> Dist -> Retail
	33			Part -> Trans -> Manuf -> Trans -> Dist -> Dist
				Manuf -> Manuf -> Trans -> Dist -> Dist
				Part -> Trans -> Manuf -> Trans -> Dist -> Manuf -> Trans -> Dist
				Manuf -> Manuf -> Trans -> Dist -> Manuf -> Trans -> Dist
				Part -> Trans -> Manuf -> Trans -> Dist -> Manuf -> Dist
				Manuf -> Manuf -> Trans -> Dist -> Manuf -> Dist
	34			Part -> Manuf -> Manuf
				Part -> Manuf
	35			Part -> Trans -> Manuf -> Dist
				Part -> Manuf -> Manuf -> Trans -> Manuf -> Dist
	36			Part -> Manuf -> Retail
				Part -> Manuf -> Manuf
				Part -> Manuf -> Manuf -> Dist
	37			Part -> Manuf -> Trans -> Retail
				Part -> Manuf -> Trans -> Dist
	38			Part -> Manuf -> Trans -> Retail
	Table 8: Routings through each supply chain

## Sheet: 01_SD
Stage Name			stageCost	relDepth	avgDemand	stdDevDemand	maxServiceTime	serviceLevel	stageTime	stdDev stageTime	stageTime_1	stageTime_%_1	stageTime_2	stageTime_%_2	stageTime_3	stageTime_%_3	stageTime_4	stageTime_%_4	stageTime_5	stageTime_%_5	stageTime_6	stageTime_%_6	xPosition	yPosition
Manuf_0001	20001	20001	39	1					10														176	32
Manuf_0002	20002	20002	36	1					10														176	96
Part_0001	30001	30001	12	2					28	11.225	20	0.4	25	0.4	50	0.2							32	32
Part_0002	30002	30002	5	2					15														32	96
Part_0003	30003	30003	9	2					10														32	160
Retail_0001	40001	40001	0	0	253	36.62	0	0.95	0														304	32
Retail_0002	40002	40002	0	0	45	1	0	0.95	0														304	96
Retail_0003	40003	40003	0	0	75	2	0	0.95	0														304	160

## Sheet: 01_LL
sourceStage	destinationStage
Manuf_0001	Retail_0001	20001	40001	20001	40001
Manuf_0001	Retail_0002	20001	40002	20001	40002
Manuf_0002	Retail_0002	20002	40002	20002	40002
Manuf_0002	Retail_0003	20002	40003	20002	40003
Part_0001	Manuf_0001	30001	20001	30001	20001
Part_0001	Manuf_0002	30001	20002	30001	20002
Part_0002	Manuf_0001	30002	20001	30002	20001
Part_0002	Manuf_0002	30002	20002	30002	20002
Part_0003	Manuf_0001	30003	20001	30003	20001
Part_0003	Manuf_0002	30003	20002	30003	20002

## Sheet: 02_SD
Stage Name			stageCost	relDepth	avgDemand	stdDevDemand	maxServiceTime	serviceLevel	stageTime	stdDev stageTime	stageTime_1	stageTime_%_1	stageTime_2	stageTime_%_2	stageTime_3	stageTime_%_3	stageTime_4	stageTime_%_4	stageTime_5	stageTime_%_5	stageTime_6	stageTime_%_6	xPosition	yPosition
Manuf_0001	20001	20001	80	3					30														64	48
Manuf_0002	20002	20002	12	1					14														416	48
Manuf_0003	20003	20003	12	1					14														416	112
Manuf_0004	20004	20004	12	1					14														416	176
Manuf_0005	20005	20005	12	1					14														416	240
Retail_0001	40001	40001	0	0	4000	7500	20	0.96	5														592	48
Retail_0002	40002	40002	0	0	2000	3500	20	0.96	5														592	112
Retail_0003	40003	40003	0	0	8000	9000	20	0.96	5														592	176
Retail_0004	40004	40004	0	0	700	1400	20	0.96	5														592	240
Trans_0001	50001	50001	0.55	2					15														240	48
Trans_0002	50002	50002	0.5	2					15														240	112
Trans_0003	50003	50003	0.35	2					15														240	176
Trans_0004	50004	50004	0.35	2					15														240	240

## Sheet: 02_LL
sourceStage	destinationStage
Manuf_0001	Trans_0001	20001	50001	20001	50001
Manuf_0001	Trans_0002	20001	50002	20001	50002
Manuf_0001	Trans_0003	20001	50003	20001	50003
Manuf_0001	Trans_0004	20001	50004	20001	50004
Manuf_0002	Retail_0001	20002	40001	20002	40001
Manuf_0003	Retail_0002	20003	40002	20003	40002
Manuf_0004	Retail_0003	20004	40003	20004	40003
Manuf_0005	Retail_0003	20005	40003	20005	40003
Manuf_0005	Retail_0004	20005	40004	20005	40004
Trans_0001	Manuf_0002	50001	20002	50001	20002
Trans_0002	Manuf_0003	50002	20003	50002	20003
Trans_0003	Manuf_0004	50003	20004	50003	20004
Trans_0004	Manuf_0005	50004	20005	50004	20005

## Sheet: 03_SD
Stage Name			stageCost	relDepth	avgDemand	stdDevDemand	maxServiceTime	serviceLevel	stageTime	stdDev stageTime	stageTime_1	stageTime_%_1	stageTime_2	stageTime_%_2	stageTime_3	stageTime_%_3	stageTime_4	stageTime_%_4	stageTime_5	stageTime_%_5	stageTime_6	stageTime_%_6	xPosition	yPosition
Dist_0001	10001	10001	400	1	70	35	0	0.95	1														384	272
Dist_0002	10002	10002	150	0	126	132.3	0	0.95	1.2	0.4	1	0.8	2	0.2									480	64
Dist_0003	10003	10003	250	0	57	51.3	0	0.95	4.3	0.640312	4	0.8	5	0.1	6	0.1							480	144
Dist_0004	10004	10004	335.4	0	46	45	0	0.95	4.2	0.4	4	0.8	5	0.2									480	240
Manuf_0001	20001	20001	300	3					12														192	32
Manuf_0002	20002	20002	250	3					10														192	272
Manuf_0003	20003	20003	50	1					10														384	64
Manuf_0004	20004	20004	60	1					10														384	192
Part_0001	30001	30001	1100	4					45	6.7082	40	0.6	50	0.3	60	0.1							96	32
Part_0002	30002	30002	600	4					37.5	7.5	30	0.5	45	0.5									96	112
Part_0003	30003	30003	400	4					53.5	4.5	50	0.5	55	0.4	65	0.1							96	192
Part_0004	30004	30004	1100	4					26	6.63325	20	0.5	30	0.4	40	0.1							96	272
Part_0005	30005	30005	1500	3					31	6.63325	25	0.5	35	0.4	45	0.1							192	144
Trans_0001	50001	50001	0	2					2														288	32
Trans_0002	50002	50002	3	2					2														288	112
Trans_0003	50003	50003	2	2					2														288	192
Trans_0004	50004	50004	0	2					2														288	272

## Sheet: 03_LL
sourceStage	destinationStage
Manuf_0001	Trans_0001	20001	50001	20001	50001
Manuf_0002	Trans_0004	20002	50004	20002	50004
Manuf_0003	Dist_0002	20003	10002	20003	10002
Manuf_0004	Dist_0003	20004	10003	20004	10003
Manuf_0004	Dist_0004	20004	10004	20004	10004
Part_0001	Manuf_0001	30001	20001	30001	20001
Part_0002	Manuf_0001	30002	20001	30002	20001
Part_0002	Manuf_0002	30002	20002	30002	20002
Part_0003	Manuf_0001	30003	20001	30003	20001
Part_0003	Manuf_0002	30003	20002	30003	20002
Part_0004	Manuf_0002	30004	20002	30004	20002
Part_0005	Trans_0002	30005	50002	30005	50002
Part_0005	Trans_0003	30005	50003	30005	50003
Trans_0001	Manuf_0003	50001	20003	50001	20003
Trans_0002	Manuf_0003	50002	20003	50002	20003
Trans_0003	Manuf_0004	50003	20004	50003	20004
Trans_0004	Dist_0001	50004	10001	50004	10001
Trans_0004	Manuf_0004	50004	20004	50004	20004

## Sheet: 04_SD
Stage Name			stageCost	relDepth	avgDemand	stdDevDemand	maxServiceTime	serviceLevel	stageTime	stdDev stageTime	stageTime_1	stageTime_%_1	stageTime_2	stageTime_%_2	stageTime_3	stageTime_%_3	stageTime_4	stageTime_%_4	stageTime_5	stageTime_%_5	stageTime_6	stageTime_%_6	xPosition	yPosition
Dist_0001	10001	10001	9.02	1					35														368	32
Dist_0002	10002	10002	4.54	1	600	5	0	0.96	35														368	96
Dist_0003	10003	10003	7.55	1	150	5	0	0.96	35														368	160
Dist_0004	10004	10004	8.55	1					35														368	224
Dist_0005	10005	10005	4.01	1	300	5	0	0.96	35														368	288
Dist_0006	10006	10006	4.02	1	90	5	0	0.96	35														368	352
Dist_0007	10007	10007	3.96	1	30	5	0	0.96	35														368	416
Dist_0008	10008	10008	2.57	0	420	2	0	0.96	14														512	32
Dist_0009	10009	10009	2.16	0	300	3	0	0.96	14														512	96
Dist_0010	10010	10010	1.05	0	900	5	0	0.96	0														512	160
Dist_0011	10011	10011	7.37	0	210	5	0	0.96	0														512	224
Manuf_0001	20001	20001	9.7	2					35														224	32
Manuf_0002	20002	20002	10.13	2					35														224	96
Manuf_0003	20003	20003	7.37	2					35														224	160
Manuf_0004	20004	20004	5.26	2					35														224	224
Manuf_0005	20005	20005	5.85	2					35														224	288
Manuf_0006	20006	20006	6.3	2					35														224	352
Manuf_0007	20007	20007	5.48	2					35														224	416
Part_0001	30001	30001	26.3	3					90														48	32
Part_0002	30002	30002	27.92	3					120														48	96
Part_0003	30003	30003	34.56	3					120														48	160
Part_0004	30004	30004	106.34	3					0														48	224

## Sheet: 04_LL
sourceStage	destinationStage
Dist_0001	Dist_0008	10001	10008	10001	10008
Dist_0001	Dist_0009	10001	10009	10001	10009
Dist_0001	Dist_0010	10001	10010	10001	10010
Dist_0004	Dist_0011	10004	10011	10004	10011
Manuf_0001	Dist_0001	20001	10001	20001	10001
Manuf_0002	Dist_0002	20002	10002	20002	10002
Manuf_0003	Dist_0003	20003	10003	20003	10003
Manuf_0004	Dist_0004	20004	10004	20004	10004
Manuf_0005	Dist_0005	20005	10005	20005	10005
Manuf_0006	Dist_0006	20006	10006	20006	10006
Manuf_0007	Dist_0007	20007	10007	20007	10007
Part_0001	Manuf_0001	30001	20001	30001	20001
Part_0001	Manuf_0002	30001	20002	30001	20002
Part_0001	Manuf_0003	30001	20003	30001	20003
Part_0001	Manuf_0004	30001	20004	30001	20004
Part_0001	Manuf_0005	30001	20005	30001	20005
Part_0001	Manuf_0006	30001	20006	30001	20006
Part_0001	Manuf_0007	30001	20007	30001	20007
Part_0002	Manuf_0001	30002	20001	30002	20001
Part_0002	Manuf_0002	30002	20002	30002	20002
Part_0002	Manuf_0003	30002	20003	30002	20003
Part_0002	Manuf_0004	30002	20004	30002	20004
Part_0002	Manuf_0005	30002	20005	30002	20005
Part_0002	Manuf_0006	30002	20006	30002	20006
Part_0002	Manuf_0007	30002	20007	30002	20007
Part_0003	Manuf_0001	30003	20001	30003	20001
Part_0003	Manuf_0002	30003	20002	30003	20002
Part_0003	Manuf_0003	30003	20003	30003	20003
Part_0003	Manuf_0004	30003	20004	30003	20004
Part_0003	Manuf_0005	30003	20005	30003	20005
Part_0003	Manuf_0006	30003	20006	30003	20006
Part_0003	Manuf_0007	30003	20007	30003	20007
Part_0004	Manuf_0001	30004	20001	30004	20001
Part_0004	Manuf_0002	30004	20002	30004	20002
Part_0004	Manuf_0003	30004	20003	30004	20003
Part_0004	Manuf_0004	30004	20004	30004	20004
Part_0004	Manuf_0005	30004	20005	30004	20005
Part_0004	Manuf_0006	30004	20006	30004	20006
Part_0004	Manuf_0007	30004	20007	30004	20007

[truncated: 102 more sheets: 05_F, 05_SD, 05_LL, 06_F, 06_SD, 06_LL, 07_F, 07_SD, 07_LL, 08_F, 08_SD, 08_LL, 09_F, 09_SD, 09_LL, 10_F, 10_SD, 10_LL, 11_F, 11_SD …]
